# Supplementary material for: Identification of keratinocyte-associated genes for immune characterization and drug response prediction in oral squamous cell carcinoma
Source: PeerJ. 2025 Oct 28;13:e19953. doi: 10.7717/peerj.19953 (PMC12577573; doi:10.7717/peerj.19953)
Supplement: Supplemental Information 1 [file peerj-13-19953-s001.xlsx]

## Sheet: Sheet1
ITEM TO CHECK	IMPORTANCE	CHECKLIST
EXPERIMENTAL DESIGN
Deﬁnition of experimental and control groups	E	Page8 Line174-187
Number within each group	E	Page8 Line174-187
Assay carried out by core lab or investigator's lab?	D	Page5 Line95-230
Acknowledgement of authors'contributions	D	Page24 Line514-519
SAMPLE
Description	E	Page8 Line174-187
Volume/mass of sample processed	D	Not Applicable
Microdissection or macrodissection	E	Page8 Line174-224
Processing procedure	E	Page8 Line174-224
If frozen - how and how quickly?	E	Page8 Line174-224
If ﬁxed - with what, how quickly?	E	Page8 Line174-224
Sample storage conditions and duration (especially for FFPE samples)	E	Page8 Line174-224
NUCLEIC ACID EXTRACTION
Procedure and/or instrumentation	E	Page9 Line188-198
Name of kit and details of any modiﬁcations	E	Page9 Line188-198
Source of additional reagents used	D	Not Applicable
Details of DNase or RNAse treatment	E	Page9 Line188-198
Contamination assessment (DNA or RNA)	E	Page9 Line188-198
Nucleic acid quantiﬁcation	E	Page9 Line188-198
Instrument and method	E	Page9 Line188-198
Purity (A260/A280)	D	Not Applicable
Yield	D	Not Applicable
RNA integrity method/instrument	E	Page9 Line188-198
RIN/RQI or Cq of 3' and 5' transcripts	E	Page9 Line188-198
Electrophoresis traces	D	Not Applicable
Inhibition testing (Cq dilutions, spike or other)	E	Page9 Line188-198
REVERSE TRANSCRIPTION
Complete reaction conditions	E	Page9 Line188-198
Amount of RNA and reaction volume	E	Page9 Line188-198
Priming oligonucleotide (if using GSP) and concentration	E	Page9 Line188-198
Reverse transcriptase and concentration	E	Page9 Line188-198
Temperature and time	E	Page9 Line188-198
Manufacturer of reagents and catalogue numbers	D	Page9 Line188-198
Cqs with and without RT	D*	Not Applicable
Storage conditions of cDNA	D	Not Applicable
qPCR TARGET INFORMATION
If multiplex, efﬁciency and LOD of each assay.	E	Page9 Line188-198
Sequence accession number	E	Page9 Line188-198
Location of amplicon	D	Not Applicable
Amplicon length	E	Page9 Line188-198
In silico speciﬁcity screen (BLAST, etc) Pseudogenes, retropseudogenes or other homologs? Sequence alignment	E	Page9 Line188-198
	D	Not Applicable
	D	Not Applicable
Secondary structure analysis of amplicon	D	Not Applicable
Location of each primer by exon or intron (if applicable)	E	Page9 Line188-198
What splice variants are targeted?	E	Page9 Line188-198
qPCR OLIGONUCLEOTIDES
Primer sequences	E	Page9 Line188-198
RTPrimerDB Identiﬁcation Number	D	Not Applicable
Probe sequences	D**	Not Applicable
Location and identity of any modiﬁcations	E	Page9 Line188-198
Manufacturer of oligonucleotides	D	Not Applicable
Puriﬁcation method	D	Not Applicable
qPCR PROTOCOL
Complete reaction conditions	E	Page9 Line188-198
Reaction volume and amount of cDNA/DNA	E	Page9 Line188-198
Primer, (probe), Mg++ and dNTP concentrations	E	Page9 Line188-198
Polymerase identity and concentration	E	Page9 Line188-198
Buffer/kit identity and manufacturer	E	Page9 Line188-198
Exact chemical constitution of the buffer	D	Not Applicable
Additives (SYBR Green I, DMSO, etc.)	E	Page9 Line188-198
Manufacturer of plates/tubes and catalog number	D	Not Applicable
Complete thermocycling parameters	E	Page9 Line188-198
Reaction setup (manual/robotic)	D	Not Applicable
Manufacturer of qPCR instrument	E	Page9 Line188-198
qPCR VALIDATION
Evidence of optimisation (from gradients)	D	Not Applicable
Speciﬁcity (gel, sequence, melt, or digest)	E	Page9 Line188-198
For SYBR Green I, Cq of the NTC	E	Page9 Line188-198
Standard curves with slope and y-intercept	E	Page9 Line188-198
PCR efﬁciency calculated from slope	E	Page9 Line188-198
Conﬁdence interval for PCR efﬁciency or standard error	D	Not Applicable
r2 of standard curve	E	Page9 Line188-198
Linear dynamic range	E	Page9 Line188-198
Cq variation at lower limit	E	Page9 Line188-198
Conﬁdence intervals throughout range	D	Not Applicable
Evidence for limit of detection	E	Page9 Line188-198
If multiplex, efﬁciency and LOD of each assay.	E	Page9 Line188-198
DATA ANALYSIS
qPCR analysis program (source, version)	E	Page9 Line188-198
Cq method determination	E	Page9 Line188-198
Outlier identiﬁcation and disposition	E	Page9 Line188-198
Results of NTCs	E	Page9 Line188-198
Justiﬁcation of number and choice of reference genes	E	Page9 Line188-198
Description of normalisation method	E	Page9 Line188-198
Number and concordance of biological replicates	D	Not Applicable
Number and stage (RT or qPCR) of technical replicates	E	Page9 Line188-198
Repeatability (intra-assay variation)	E	Page9 Line188-198
Reproducibility (inter-assay variation, %CV)	D	Not Applicable
Power analysis	D	Not Applicable
Statistical methods for result signiﬁcance	E	Page9 Line188-198
Software (source, version)	E	Page9 Line188-198
Cq or raw data submission using RDML	D	Not Applicable
Table 1. MIQE checklist for authors, reviewers and editors. All essential information (E) must be submitted with the manuscript. Desirable information (D) should be submitted if available. If using primers obtained from RTPrimerDB, information on qPCR target, oligonucleotides, protocols and validation is available from that source.
*: Assessing the absence of DNA using a no RT assay is essential when ﬁrst extracting RNA. Once the sample has been validated as RDNA-free, inclusion of a no-RT control is desirable, but no longer essential.
**: Disclosure of the probe sequence is highly desirable and strongly encouraged. However, since not all commercial pre-designed assay vendors provide this information, it cannot be an essential requirement. Use of such assays is advised against.
